# Supplementary material for: Applying the Behaviour Change Wheel to UK Local Authority Policy Documents: A Content Analysis in the Context of Financial Behaviour
Source: Behav Sci (Basel). 2023 Nov 30;13(12):991. doi: 10.3390/bs13120991 (PMC10741065; doi:10.3390/bs13120991)
Supplement: Supplementary file 1 [file behavsci-13-00991-s001.zip]

Archive with 1 entries (1 files):
- behavsci-2683242-supplementary.pdf
